# Supplementary material for: Ongoing viral replication and production of infectious virus in patients with chronic hepatitis B virus suppressed below the limit of quantitation on long-term nucleos(t)ide therapy
Source: PLoS One. 2022 Apr 1;17(4):e0262516. doi: 10.1371/journal.pone.0262516 (PMC8974970; doi:10.1371/journal.pone.0262516)
Supplement: S1 Table — (XLSX) [file pone.0262516.s001.xlsx]

## Sheet: Figure 1A
Inv. Number	Investigator Name	Patient Number	Test	Reference Range	Screening	Baseline	Week 4	Week 8	Week 16	Week 24	Week 32	Week 40	Week 48	Week 60	Week 72	Week 84	Week 96	Week 112	Week 128	Week 144	Week 160	Week 176	Week 192	Week 208	Week 224	Early End of Treatment	Follow-Up Week 12	Follow-Up Week 16	Follow-Up Week 20	Follow-Up Week 24	Follow-Up Week 4	Follow-Up Week 8	Retest	Week 208 or 224
2757	Dr Henry Lik Yuen Chan	1	HBV DNA PCR TaqMan,EDTA-CL-QT	IU/mL No Ref Rng	>110000000	177000000	104000	12600	2440	164	105	193	254	133	34	31	33	37	<29 IU/mL HBV DNA detected	<29 IU/mL HBV DNA detected	<29 IU/mL HBV DNA detected	<29 IU/mL HBV DNA detected	427	<29 IU/mL HBV DNA detected			>110000000	>110000000	>110000000		357000	18900000
2757	Dr Henry Lik Yuen Chan	2	HBV DNA PCR TaqMan,EDTA-CL-QT	IU/mL No Ref Rng	>110000000	127000000	269000	15400	447	86	100	68	68	<29 IU/mL HBV DNA detected	<29 IU/mL HBV DNA detected	<29 IU/mL HBV DNA detected	<29 IU/mL HBV DNA detected	<29 IU/mL HBV DNA detected	<29 IU/mL HBV DNA detected	<29 IU/mL HBV DNA detected	<29 IU/mL HBV DNA detected	<29 IU/mL HBV DNA detected	<29 IU/mL HBV DNA detected	<29 IU/mL HBV DNA detected
2757	Dr Henry Lik Yuen Chan	3	HBV DNA PCR TaqMan,EDTA-CL-QT	IU/mL No Ref Rng	>110000000	738000000	727000	279000	55800	5480	1630	654	1230	188	420	214	101	173	117	134	391	436	131	46			>110000000	>110000000	>110000000	>110000000	>110000000	>110000000
2757	Dr Henry Lik Yuen Chan	4	HBV DNA PCR TaqMan,EDTA-CL-QT	IU/mL No Ref Rng	>110000000	170000000	573000	80100	6750	435	131	99	38	<29 IU/mL HBV DNA detected	<29 IU/mL HBV DNA detected	<29 IU/mL HBV DNA detected	<29 IU/mL HBV DNA detected	<29 IU/mL HBV DNA detected	<29 IU/mL HBV DNA detected	<29 IU/mL HBV DNA detected	<29 IU/mL HBV DNA detected	<29 IU/mL HBV DNA detected	<29 IU/mL HBV DNA detected	<29 IU/mL HBV DNA detected			115000				10000000	>110000000
2757	Dr Henry Lik Yuen Chan	5	HBV DNA PCR TaqMan,EDTA-CL-QT	IU/mL No Ref Rng	>110000000	317000000	145000	45300	8950	1870	370	198	107	49	<29 IU/mL HBV DNA detected	42	107	120	<29 IU/mL HBV DNA detected	<29 IU/mL HBV DNA detected	<29 IU/mL HBV DNA detected	<29 IU/mL HBV DNA detected	<29 IU/mL HBV DNA detected	<29 IU/mL HBV DNA detected			>110000000	>110000000	>110000000	>110000000	>110000000	>110000000
2757	Dr Henry Lik Yuen Chan	6	HBV DNA PCR TaqMan,EDTA-CL-QT	IU/mL No Ref Rng	>110000000	473000000	408000	120000	29700	1540	475	105	154	52	68	191	73	134	81	39	55	<29 IU/mL HBV DNA detected	<29 IU/mL HBV DNA detected	<29 IU/mL HBV DNA detected			>110000000	>110000000	>110000000	>110000000	>110000000	>110000000
2757	Dr Henry Lik Yuen Chan	7	HBV DNA PCR TaqMan,EDTA-CL-QT	IU/mL No Ref Rng	>110000000	355000000	13800000	2690000	570000	102000	18200	4850	1340	48	<29 IU/mL HBV DNA detected	<29 IU/mL HBV DNA detected	<29 IU/mL HBV DNA detected	<29 IU/mL HBV DNA detected	<29 IU/mL HBV DNA detected	<29 IU/mL HBV DNA detected	<29 IU/mL HBV DNA detected	<29 IU/mL HBV DNA detected	<29 IU/mL HBV DNA detected	<29 IU/mL HBV DNA detected			>110000000	>110000000			214000	34700000
2757	Dr Henry Lik Yuen Chan	8	HBV DNA PCR TaqMan,EDTA-CL-QT	IU/mL No Ref Rng	>110000000	510000000	617000	169000	16300	1360	211	138	91	81	61	31	<29 IU/mL HBV DNA detected	<29 IU/mL HBV DNA detected	<29 IU/mL HBV DNA detected	<29 IU/mL HBV DNA detected	<29 IU/mL HBV DNA detected	<29 IU/mL HBV DNA detected	<29 IU/mL HBV DNA detected	<29 IU/mL HBV DNA detected			>110000000	>110000000	>110000000	>110000000	101000000	>110000000
2757	Dr Henry Lik Yuen Chan	9	HBV DNA PCR TaqMan,EDTA-CL-QT	IU/mL No Ref Rng	>110000000	94500000	185000	47700	8120	1060	169	84	<29 IU/mL HBV DNA detected	<29 IU/mL HBV DNA detected	<29 IU/mL HBV DNA detected	<29 IU/mL HBV DNA detected	<29 IU/mL HBV DNA detected	<29 IU/mL HBV DNA detected	<29 IU/mL HBV DNA detected	<29 IU/mL HBV DNA detected	<29 IU/mL HBV DNA detected	<29 IU/mL HBV DNA detected	<29 IU/mL HBV DNA detected	<29 IU/mL HBV DNA detected			77700000				12900000	>110000000

## Sheet: Figure 1B
HBV DNA copies/mL
Sample		0	3	7	10	14	17	21	24	28	31	35	38	42	45	49	52	56	59	63	66	70	73	77	79	80	84	87	91	94	98	100	101	105	108	112
Mouse Group	Patient Isolate	2017-04-13	2017-04-16	2017-04-20	2017-04-23	2017-04-27	2017-04-30	2017-05-04	2017-05-07	2017-05-11	2017-05-14	2017-05-18	2017-05-21	2017-05-25	2017-05-28	2017-06-01	2017-06-04	2017-06-08	2017-06-11	2017-06-15	2017-06-18	2017-06-22	2017-06-25	2017-06-29	2017-07-01	2017-07-02	2017-07-06	2017-07-09	2017-07-13	2017-07-16	2017-07-20	2017-07-22	2017-07-23	2017-07-27	2017-07-30	2017-08-03
101	1	0	1228.93	40124.2	198177	512219	265462	395875	612698	789502	1.1491e+06	1.76132e+06	2.27413e+06	3.85133e+06	5.39425e+06	7.57419e+06	1.11523e+07	1.59669e+07	2.28021e+07	2.98533e+07	36373825	3.86781e+07	44150725	44849300		4.15906e+07	5.79349e+07	5.77113e+07	4.63637e+07	3.32626e+07	2.37512e+07	2.67871e+07
		0	1401.95	59396.2	252487	353928	283482	264730	561760	631103	1.19291e+06	1.5702e+06	2.66747e+06	4.09177e+06	4.65749e+06	8.53014e+06	1.32405e+07	16513725	2.009e+07	2.70303e+07	30019100	3.50938e+07	34929300	4.46384e+07		4.01868e+07	5.96712e+07	55481450	5.01355e+07	2.85825e+07	2.14006e+07	3.1069e+07
102	1	0	1273.89	6809.17	94955.3	73963	94403.1	88668.5	142772	228896	218120	234515	651438	535733	1.26017e+06	1.35576e+06	1.8245e+06	4.78903e+06	9.28819e+06	1.14349e+07	1.32644e+07	2.27824e+07	2.81939e+07	3.14299e+07		3.27275e+07	5.85201e+07	56351125	2.98642e+07	48866600	4.45302e+07		3.83666e+07	4.20126e+07	52958875	5.86605e+07
		0	1487.44	3738.4	78535	56266.3	95399.4	68107.7	139546	256926	220804	235110	659228	818537	1.0302e+06	2.53722e+06	2.05938e+06	3.96135e+06	1.01517e+07	1.04147e+07	1.42357e+07	2.40225e+07	2.78546e+07	1.97473e+07		3.73692e+07	55624425	5.80196e+07	2.60534e+07	4.83416e+07	47090475		3.59369e+07	4.33243e+07	5.51028e+07	62752275
201	2	0	1294.18	38.0045	967.906	2264.85	3132.23	17323	41332.5	117387	433992	1.52255e+06	5.51892e+06	3.94501e+07	217093550	781469550	699582375	6.32581e+08	8.26796e+08	914746750	5.09486e+08	3.27896e+08	349599800	353274750	328000650
		0	1194.02	111.378	814.889	1858.92	3027.21	11614.6	49465.6	126766	317268	1.4821e+06	5.26736e+06	4.53108e+07	203736100	736711300	6.67311e+08	583719500	8.82524e+08	920362625	4.92885e+08	296082750	284762625	366128600	341678075
202	2	0	640.39	116.517	419.531	1614.08	1540.35	6722.79	22307	45464.9	211351	590980	1.36273e+06	3.84572e+06	1.4509e+07	65872025	1.73723e+08	426492500	640240875	1314125125	3.89657e+08	4.71422e+08	526983650	290667825	443250700
		0	351.24	75.7835	438.567	1569.22	2127.9	7591.1	16086.5	51369	185794	456359	1.33023e+06	3.13178e+06	1.59075e+07	7.34257e+07	1.94402e+08	414145575	714297750	1247913125	3.82379e+08	4.40161e+08	542391150	324447675	430095500
301	3	0	29100.2	749619	2.506e+06	2.43039e+06	4.51265e+06	3.8361e+06	7.42087e+06	1.33126e+07	1.65955e+07	1.9955e+07	31667800	4.49531e+07	5.17392e+07	99728725	6.97013e+07	8.19866e+07	7.92072e+07	8.06744e+07	1.15013e+08	1.19228e+08	9.56459e+07	9.02649e+07		1.28744e+08	1.37229e+08	159895850	1.04432e+08	1.7041e+08	1.6498e+08		133101175	185066000	1.80037e+08	216469975
		0	24567.5	659369	2.62903e+06	2.4638e+06	4.72394e+06	7.15834e+06	6.63907e+06	1.3127e+07	2.09063e+07	1.8701e+07	3.17018e+07	4.42735e+07	5.20982e+07	75284600	6.69347e+07	8.9197e+07	8.94244e+07	1.06521e+08	123875750	1.35737e+08	9.59723e+07	9.66855e+07		9.3781e+07	145341550	185748175	1.02901e+08	1.74827e+08	1.54836e+08		1.29743e+08	124814400	178719350	213898900
302	3	0	28964.9	1.034e+06	2.10714e+06	2.6938e+06	4.83512e+06	7.87811e+06	8.75094e+06	1.54343e+07	2.16101e+07	2.92805e+07	68179025	6.37338e+07	8.50323e+07	118580025	1.26084e+08	1.06879e+08	9.66447e+07	101432475	1.33483e+08	152916000	137000650	1.17531e+08		150550650	165612250	1.72911e+08	109060500	156566525	140086300		172568600	215791950	212606025	207305025
		0	36153.4	690124	2.32106e+06	3.03751e+06	4.91699e+06	8.54494e+06	9.02419e+06	1.45773e+07	1.94269e+07	2.59927e+07	7.08173e+07	5.95543e+07	60623575	1.1694e+08	123738400	107360050	97011750	1.10837e+08	148452275	1.60392e+08	1.4678e+08	1.22527e+08		147932400	1.78733e+08	173266300	9.90411e+07	154840900	135386975		1.73444e+08	220521525	227473900	229825925
401	4	0	1244.99	4722.36	7741.69	22614.8	57286	271093	973510	3.48485e+06	7.52314e+06	3.10601e+07	179850900	381006200	700362950	888251700	809890375	841461250	881635750	8.92442e+08	1066184875	1076431625	1287221625	1198714500		1202021500	1332132750	1686943375	1110406000	1959931375	1308364625		1897640875	1302073625	2829007750	3267684250
		0	1279.2	1912.88	9538.9	25687.7	70044.9	253561	874004	3.69826e+06	1.05429e+07	2.96756e+07	203325875	371155100	654483050	896044400	9.42e+08	7.90721e+08	968094250	9.1297e+08	1286470125	1.02357e+09	1230248250	1217047625		1361986875	1619196375	1542592000	1002201875	2070612625	1846857625		1950556875	2842391000	3055917500	3612737500
402	4	0	1172.63	3180.54	13581.1	19352	64129.5	247771	1.10755e+06	4.24176e+06	8.21115e+06	3.71213e+07	179389675	393322475	691156800	803510750	7.76835e+08	827996375	9.03901e+08	1155107500	1197445250	1589858625	1275161000	1825829625		1353875000	1712249875	1680067750	1226164500	2305902500	1926352500		1891407750	2151465250	2769712500	2160812250
		0	73.1696	1670.69	12418.4	14795.6	65318.7	236912	1.09741e+06	4.0138e+06	8.91413e+06	3.49716e+07	1.85457e+08	407342375	748379650	767495300	813758000	785211250	901020375	1.0162e+09	1218989875	1431898750	1195293625	1777170375		1471084375	1583977375	1624954250	1361149500	2125611750	2035564500		1926659375	1936243750	2874469250	2705398250
501	5	0	7239.19	44612.4	233630	351913	194245	199023	341805	520236	496663	633921	1.16618e+06	1.3668e+06	1.69573e+06	3.21744e+06	2.80832e+06	3.43345e+06	8.4344e+06	5.75589e+06	9.00194e+06	2.37419e+07	1.24446e+07	6.8289e+06		1.38097e+07	1.30173e+07	1.53525e+07	1.63791e+07	1.77649e+07	1.41448e+07		13731625	1.19746e+07	1.71863e+07	2.67152e+07
		0	3562.34	38323.6	167353	279671	221573	189480	313264	430624	474297	629076	1.16242e+06	1.3235e+06	1.64144e+06	3.23454e+06	2.88778e+06	3.98607e+06	8.22958e+06	7.4039e+06	1.06234e+07	1.57781e+07	1.12178e+07	9.40996e+06		1.33669e+07	1.36745e+07	1.61842e+07	1.55476e+07	1.74664e+07	15820175		1.44267e+07	1.26379e+07	1.66866e+07	2.89377e+07
502	5	0	7650.09	27489.8	270515	213869	312284	205691	403432	569943	879470	866677	2.09886e+06	2.1402e+06	3.24169e+06	4.20267e+06	4.40802e+06	6.46777e+06	1.30615e+07	1.29325e+07	2.14947e+07	1.69109e+07	2.38934e+07	2.72273e+07		1.96457e+07	2.34337e+07	2.79972e+07	15990225	2.92256e+07	2.84831e+07		2.26206e+07	2.66862e+07	35984200	3.40252e+07
		0	2846.14	28535.2	267364	257140	293619	266597	374408	529716	790974	925745	1.77725e+06	1.68359e+06	3.50714e+06	4.67441e+06	4.41122e+06	6.55038e+06	15121050	1.19556e+07	2.29411e+07	18196500	2.48492e+07	2.04284e+07		19137650	2.72313e+07	3.02684e+07	1.461e+07	2.96679e+07	2.30431e+07		2.52711e+07	2.2202e+07	3.77958e+07	2.91707e+07
601	6	0	8108.49	270369	987674	1.63223e+06	3.70173e+06	3.81703e+06	8.43288e+06	2.33373e+07	2.45583e+07	2.92497e+07	6.09518e+07	7.81644e+07	8.06496e+07	107767975	8.53932e+07	1.047e+08	110486225	95953550	1.38151e+08	123134475	114661575	1.25274e+08		161860425	111323650	156254325	118397650	159413875	1.67009e+08		117465625	128334925	168002400	1.67497e+08
		0	3908.09	531951	729869	1.78726e+06	3.02611e+06	4.21269e+06	6.95061e+06	2.30664e+07	2.46927e+07	27416075	4.81145e+07	9.07272e+07	5.92003e+07	1.10092e+08	8.22043e+07	106344625	1.21859e+08	1.17828e+08	1.39691e+08	136704450	120384375	1.12952e+08		120906200	1.34952e+08	150687775	9.90812e+07	166495600	167322150		1.12115e+08	127548850	1.69757e+08	1.9286e+08
602	6	0	10617.9	624905	2.69777e+06	6.15723e+06	1.5187e+07	4.01469e+07	5.00573e+07	1.16853e+08	1.6587e+08	150414175	298135575	231159775	285941025	323006550	274069250	245911775	276164600	204409700	423340600	270608425	267338400	225288400		339309975	290588575	290842200	177724350	450615750	273476275		263811000	240870425	316758625	402895625
		0	10563.7	413023	2.60866e+06	6.03027e+06	1.73507e+07	41016900	4.57465e+07	125616350	180262950	174258600	315519900	243180650	282686925	326262500	308652550	220436650	276623300	219700475	376974125	278723350	247359350	225004950		317089650	326952825	294183850	1.76092e+08	476901200	297249375		247749600	242908450	336856125	420710250
701	7	0	11566.4	58379.7	196724	228941	255019	287369	471658	506972	875424	754045	1.40427e+06	1.94241e+06	3.05002e+06	4.93738e+06	5.74949e+06	8.76418e+06	1.43985e+07	1.81089e+07	2.15154e+07	2.89133e+07	3.28019e+07	4.65865e+07		3.48685e+07	4.40434e+07	4.41634e+07	2.50523e+07	4.08018e+07	3.99236e+07		3.97308e+07	2.45583e+07	45902625	4.93804e+07
		0	5192.21	72710.2	226660	278447	247927	244379	404352	691807	1.07181e+06	804511	1.44066e+06	2.16945e+06	3.39341e+06	4.33834e+06	4.25574e+06	1.01249e+07	1.66315e+07	2.04465e+07	2.02561e+07	27082900	3.75452e+07	3.98734e+07		2.88524e+07	4.52793e+07	41591300	2.79021e+07	4.2643e+07	4.2414e+07		4.70956e+07	5.27073e+07	3.6468e+07	50437275
702	7	0
		0
801	8	0	13529.5	405430	990921	1.53629e+06	1.67509e+06	3.88353e+06	4.47936e+06	1.03234e+07	1.80636e+07	1.51075e+07	5.03371e+07	6.15733e+07	6.81022e+07	1.36185e+08	115659800	170012775	1.25296e+08	1.32943e+08	1.61761e+08	1.54439e+08	1.42464e+08	1.6932e+08		1.75296e+08	1.99922e+08	1.42643e+08	1.285e+08	2.02639e+08	1.40181e+08		162985825	1.5616e+08	269883450	199457400
		0	13755.2	578934	1.06909e+06	1.70713e+06	2.20239e+06	4.01767e+06	5.11588e+06	9.31423e+06	1.41955e+07	1.85484e+07	53805050	4.95706e+07	83653000	1.17634e+08	1.42401e+08	156199150	1.34645e+08	136522950	158081025	1.5313e+08	170499450	178463825		186815400	220435650	145585050	1.33141e+08	179103800	169833700		170674475	145101475	241778175	286705250
802	8	0	16817.8	257502	548110	908933	1.02428e+06	1.71651e+06	1.99257e+06	4.17341e+06	4.02895e+06	6.02843e+06	1.8867e+07	1.80892e+07	3.93744e+07	4.56534e+07	6.7287e+07	90236275	111950025	1.03404e+08	1.46463e+08	1.33634e+08	1.54276e+08	9.56848e+07		153065725	154521075	147455725	145397425	197091600	215632750		199075200	108112550	322298600	250158750
		0	15019.8	288648	593782	978182	1.08644e+06	1.51376e+06	1.99783e+06	4.50904e+06	4.13975e+06	6.16492e+06	1.88368e+07	1.90606e+07	4.45034e+07	50225525	5.79333e+07	1.10849e+08	122253150	110686800	1.53388e+08	151654525	1.72018e+08	125592250		1.49363e+08	168481975	163692325	120866125	214307300	219169450		226403075	1.25839e+08	312342850	296122925
901	9	0	1470.54	23070.7	85204.5	69135.7	70757	112569	166552	298546	345356	495042	1.13143e+06	1.67873e+06	2.21225e+06	4.84272e+06	4.49961e+06	7.33635e+06	1.49156e+07	1.6626e+07	2.95329e+07	2.33766e+07	3.02771e+07	3.62223e+07		3.53278e+07	41944500	4.1681e+07	2.74448e+07	29838325	3.72038e+07		3.39957e+07	3.63997e+07	3.45036e+07	4.866e+07
		0	804.375	25622.4	84549.2	53341.9	63672.8	135047	149271	297816	428046	653588	1.1765e+06	1.82311e+06	2128275	5.08773e+06	4.21822e+06	8.14392e+06	1.40804e+07	1.76677e+07	2.71336e+07	2.28153e+07	2.98675e+07	3.42184e+07		3.59191e+07	4.87353e+07	4.27046e+07	2.73212e+07	3.44681e+07	3.75071e+07		3.71479e+07	3.79621e+07	4.02258e+07	51273075
902	9	0	373.821	32011.5	63016.7	70917.4	104143	178242	234136	638033	840145	1.29101e+06	2.47171e+06	6.09188e+06	9.08234e+06	1.60356e+07	1.99929e+07	3.32288e+07	5.19294e+07	5.11497e+07	4.42619e+07	49667950	4.86028e+07	5.70294e+07		5.19697e+07	5.64147e+07	70828925	5.33208e+07	60891150	5.38988e+07		4.66675e+07	7.08048e+07	6.50324e+07	5.76677e+07
		0	317.132	28336.7	69980.2	69376.1	122406	204643	248191	549141	795343	1.23008e+06	2.49754e+06	5.25969e+06	8.44629e+06	1.53076e+07	1.92781e+07	3.84635e+07	3.8701e+07	5.12698e+07	5.2211e+07	4.96019e+07	4.94263e+07	6.32688e+07		4.45222e+07	6.96784e+07	7.23262e+07	53006400	6.80345e+07	5.73762e+07		47225400	6.69027e+07	6.38669e+07	5.2753e+07

## Sheet: Figure 1C
HBsAg, IU/mL
Sample		0	14	28	42	56	70	79	84	98	100	112
Mouse Group	Patient Isolate	42838	42852	42866	42880	42894	42908	42917	42922	42936	42938	42950
101	1	0.6	126	511.2	2724	9612	22200		30240	80040	86040
102	1	0.6	31.68	121.2	519.6	3036	13560		24240	32880		33240
201	2	0.6	0.6	6.24	1076.4	25920	10488	6348
202	2	0.6	0.6	2.88	177.6	13320	12960	8688
301	3	0.6	843.6	4176	12960	30240	55560		58440	69120		80520
302	3	0.6	712.8	4812	17520	36840	45840		53520	57960		68400
401	4	0.6	1.2	44.28	3228	7524	9804		10788	14880		39840
402	4	0.6	1.2	46.32	3888	7032	9264		12600	13560		28800
501	5	0.6	217.2	525.6	1692	6360	17400		20400	22200		28800
502	5	0.6	164.4	592.8	2172	6240	17880		23760	29520		27360
601	6	0.6	433.2	4200	24360	32280	48840		55080	56400		56400
602	6	0.6	1060.8	17520	44040	58800	84000		87720	107040		100200
701	7	0.6	64.08	226.8	810	3408	10476		18480	16920		22920
702	7	0.6
801	8	0.6	253.2	1752	8088	17760	26040		29280	28800		36120
802	8	0.6	144	866.4	3540	14400	28320		33720	31800		44280
901	9	0.6	36.48	200.4	1112.4	6204	16320		23160	21600		27960
902	9	0.6	39.36	313.2	2544	14160	23880		24840	31200		35280
		less than limit of quantification

## Sheet: Figure 1D
HBeAg IU/mL
Sample		0	14	28	42	56	70	79	84	98	100	112
Mouse Group	Patient Isolate	2017-04-13	2017-04-27	2017-05-11	2017-05-25	2017-06-08	2017-06-22	2017-07-01	2017-07-06	2017-07-20	2017-07-22	2017-08-03
101	1	12	60	168	564	1728	2508		2760	4488	3864
102	1	12	24	48	132	756	1908		2712	3504		3192
201	2	12	12	12	144	708	216	96
202	2	12	12	12	36	756	300	168
301	3	12	120	456	1104	2232	2472		2592	3108		3528
302	3	12	120	540	1620	2400	2484		3024	2328		2904
401	4	12	12	24	1008	2112	1860		2244	2244		3444
402	4	12	12	36	1212	1860	2064		1872	1980		2472
501	5	12	72	132	372	996	1824		2316	1800		2568
502	5	12	60	144	504	1308	2400		2844	2676		2820
601	6	12	96	732	2484	3132	3180		3312	3144		3456
602	6	12	240	2196	3588	4200	4152		3804	4356		3768
701	7	12	36	108	276	1056	2184		3012	2772		4440
702	7	12
801	8	12	96	444	2052	3336	3228		3504	3168		4056
802	8	12	72	216	936	2808	3372		4032	3384		4764
901	9	12	24	48	240	1008	1608		2592	2112		2544
902	9	12	24	84	600	2376	2628		2688	2412		2688

## Sheet: Figure 2
Sample			0	3	7	10	14	17	21	24	28	31	35	38	42	45	49	52	56	59	63	66	70	73	77	80	84	87	91	94	98	101	105	108	112
Mouse Group	Patient Isolate	GE	2017-07-03	2017-07-06	2017-07-10	2017-07-13	2017-07-17	2017-07-20	2017-07-24	2017-07-27	2017-07-31	2017-08-03	2017-08-07	2017-08-10	2017-08-14	2017-08-17	2017-08-21	2017-08-24	2017-08-28	2017-08-31	2017-09-04	2017-09-07	2017-09-11	2017-09-14	2017-09-18	2017-09-21	2017-09-25	2017-09-28	2017-10-02	2017-10-05	2017-10-09	2017-10-12	2017-10-16	2017-10-19	2017-10-23
101	5	10									16.3996	69.9147		21.7973		101.717	0	551.248	0	83.1152	246.223	220.978	69.2466	623.412	755.554	565.21	2745.59	2224.97	3230.22	2824.74	7322.53	9293.36	14962.6	13867.8	31963.7
												135.453	10.9846			170.849	0	233.268	53.7886	545.431	694.321	371.787	261.238	426.187	548.31	775.251	1816.62	2015.3	3017.3	3126.56	8995.68	8922.48	11580.3	26564.4	18335.4
102	5	10
																5.04946
201	5	100					60.6005		51.044	80.1007		8.27429	465.77	1143.2	335.664	1838.2	2431.98	8404	3386.41	17629	19943.5	35879.2	74219.6	88215.2	333501	439094	1287960	2056816	4.15205e+06	7311208	12591600	20351920	49550400	41611600	41088560
											33.4363	219.77	174.975	464.519	292.96	1193.86	3613.06	5509.9	5242.19	19962.9	23086.3	54889.6	120744	243740	276213	508150	1153984	1.66721e+06	4101104	8307920	18424400	18994400	29602320	44654640	43266640
202	5	100									28.9251	96.4979	81.567	225.008	175.125	683.282	990.784	2559.32	919.808	2921.22	4189.62	18812.6	12979.4	13809.2	33305.5	52917.5	94381.6	142618	246130	379618	669786	1045544	1324392	2504320	3640640
							21.3367			42.4514			111.202	269.819	283.092	338.55	2029.75	1707.14	862.176	3017.5	2757.61	772.639	8628.08	13967.3	25947.8	59825.5	120275	116483	252251	472845	571210	807864	1181592	2281824	3496456
301	6	10										314.826	608.688	277.784	409.485	3254.78	5185.58	9046.4	20724.6	33080.2	80119.2	93588	408875	592233	1283536	1.81621e+06	8.32736e+06	10630000	19761040	69518800	105096800	94723200	151193600	192010400	218190400
										328.506	298.753	141.79	531.628	849.387	819.849	2673.54	3352.74	7511.3	15927.3	52105.4	74685.4	112599	398785	589698	1161232	2019936	8462000	10904880	24376640	95052800	118820000	99589600	128379200	184767200	209192000
302	6	10																217.897	278.866		1346.16	2808.46	5398.02	4775.1	12490.4	33651.3	125740	203220	390759	660633	1533496	2083880	3207328	9986960	17426080
																	588.26	191.236	489.918	833.672	1883.62	1413.85	7127.5	10418.7	12648.6	29303	120425	173221	283235	525065	1431264	2367840	4255856	9294000	19898080
401	6	100											960.326	233.087	1500.93	1736.62	5952.15	5736.75	10079.6	18656.1	44005.9	5554.99	114289	134014	316253	627159	2228016	3457832	6609952	21255440	42805520	61160240	125521600	155659200	157062400
									350.915				438.915		1875.29	1806.01	5112.92	6827.51	5703.16	24103.8	33506.4	25317.4	113679	126104	270102	498824	2146896	3437256	7069288	17613920	42722400	59245760	135680800	127926400	162784000
402	6	100										849.192	903.192	2778.24	8817.38	18271.3	49719.6	171547	213191	506855	844920	1221080	4275592	5984888	11430560	27679280	114163200	140495200	224452800	306711200	372010400	241824800	226992800	260712800	277500000
												1484.42	1118.88	539.224	9676.25	15310.5	37476.6	63711.8	187479	470244	725065	1430496	4515072	6399304	17009920	24371040	119308800	151702400	259272800	316128800	383405600	218438400	243150400	267084800	338638400
Sample			0	3	7	10	14	17	21	24	28	31	35	38	42	45	49	52	56	59	63	66	70	73	77	80	84	84	87	91	94	98	101	105	108	112
Mouse Group	Patient Isolate	GE	2018-03-27	2018-03-30	2018-04-03	2018-04-06	2018-04-10	2018-04-13	2018-04-17	2018-04-20	2018-04-24	2018-04-27	2018-05-01	2018-05-04	2018-05-08	2018-05-11	2018-05-15	2018-05-18	2018-05-22	2018-05-25	2018-05-29	2018-06-01	2018-06-05	2018-06-08	2018-06-12	2018-06-15	2018-06-19	2018-06-19	2018-06-22	2018-06-26	2018-06-29	2018-07-03	2018-07-06	2018-07-10	2018-07-13	2018-07-17
101	6	10															0		987.448	0	0	682.239	877.552	1807.67	8151.36	6068.39	10245440	9582.24	7197.94	9828.64	9623.2	22608	308700	430860	706390	1223360
																	7116.71		645.173	1367.11	508.453	165.614	810.304	1876.35	1822.83	9850.8	9790	7468.52	5780.37	13579.7	12680.2	29777.5	358126	341019	714756	1095400
102	6	10												0	208.42	353.476	0	0	204.274	539.765	95.7168	4442.59	5718.27	4674.96	7820.11	17063.9	25686.2		26513.8	35948.3	73944.1	212340	972064	1396360	2103920	4620256
														377.957	242.645	391.817	0.0959376	478.252	864.096	1121.55	1751.42	3733.78	3965.12	7057.8	9124.88	23320.2	32213.9		28258.3	58208.2	92154.4	206258	931976	1429264	2192528	4371752
103	6	10																472.871		372.997	1194.4	1368.37	2933.63	3631.34	6768.55	5189.98	9051.2		5154.6	33614.6	38054.8	109327	438479	318347	934992	2359352
																			785.742	369.319	1482.57		2723.63	3535.25	7726.42	7197.51	7447.4		6504.95	25723.2	25869.4	107687	617815	1020208	1.04327e+06	2191432
201	6	5		0																	0		132.468		211.498	1672.45	647.366		1529.53	1784.18	2479.32	5012.26	30928.9	34496.6
				732.906												371.323					541.659			638.309	294.543		403.443		1248.7	1741.67	2159.3	3504.66	48020.7	34946.6
202	6	5
203	6	5																1146.42		358.934	560.595	240.373	2163.33	3878.68	7095.76	7356.63	13501		13337.6	32656.6	56217.2	195294	653767	550106	3175304	4569664
																260.81					307.754	1687.34	2778.17	3548.92	3021.81	2046.95	9086.08		17268.3	51577.8	58204.1	171786	516509	1402864	2999168	4329376
301	6	1																																3.68578e+06
302	6	1
303	6	1

## Sheet: Figure 3
Sample			0	3	7	10	14	17	21	24	28	31	35	38	42	45	49	52	56	59	63	66	70	73	77	80	84	87	91	94	98	101	105	108	112	115	119	122	126	129	133	136	140	143	147	150	154	157	161
Mouse Group	Patient Isolate	Week on Tx	2017-08-14	2017-08-17	2017-08-21	2017-08-24	2017-08-28	2017-08-31	2017-09-04	2017-09-07	2017-09-11	2017-09-14	2017-09-18	2017-09-18	2017-09-25	2017-09-28	2017-10-02	2017-10-05	2017-10-09	2017-10-12	2017-10-16	2017-10-19	2017-10-23	2017-10-26	2017-10-30	2017-11-02	2017-11-06	2017-11-09	2017-11-13	2017-11-16	2017-11-20	2017-11-23	2017-11-27	2017-11-30	2017-12-04	2017-12-07	2017-12-11	2017-12-14	2017-12-18	2017-12-21	2017-12-25	2017-12-28	2018-01-01	2018-01-04	2018-01-08	2018-01-11	2018-01-15	2018-01-18	2018-01-22
101	1	40
			116.764
102	1	40																												0.036522											0.321035
																																				7.63386e-05
201	1	96
202	1	96
																									41.7701
301	2	40														11322.4																			19162.4
																																							0.131483
302	2	40
401	2	96																																							0.512033
402	2	96
501	3	40																0.25274	0.871196	3.26201	3.12834	3.79444	5.93304	15.3709	51.3361	60.3635	84.6139	179.338	192.462	461.106	1036.05	1645.77	3683.11	4446.89	8761.72	24417.1	34080.9	79520.1	73097.2	129816	154941	199982	185722	178636	225449	214542	218739	199091	327679
																	0.338398	0.29212	0.285266	0.923706	1.13998	3.42609	7.98444	8.51125	46.0846	67.6996	73.4139	206.179	180.653	419.69	912.718	1748.86	3206.96	5151.36	8704.07	21559.3	31361.6	83409.8	89037.7	90338.7	173250	218717	263802	243174	327890	230618	286415	222354	293248
502	3	40
601	3	96																								0.325142			0.544874	0.258614	0.345408	2.24137	0.313101	0.39863	1.52252	1.15992	3.55833	4.32144	6.21412	15.9288	20.9357	27.4619	65.2497	230.63	108.919	271.146	487.636	591.578	802.84
																	0.00020252									0.34243				0.422934	0.497275	0.986554	0.0520301		1.50657	2.32232	2.36584	4.2987	7.99264	14.7794	18.6122	22.3659	91.0739	290.52	117.13	263.359	395.548	393.97	684.446
602	3	96														0.200511		0.282358	0.803861	0.864691	1.61815	3.23414	6.02874	14.838	23.8439	66.4741	58.3043	172.401	253.906	468.624	1456.36	2124.49	3926.08	5953.62	11035.6	16443.2	38044.6	56628.8	123319	169272	203805	204932	304155	308579	291778	403448	381914	226002	280014
																		0.558918	1.35086		1.52383	3.30271	6.35154	16.6331	37.0865	121.175	52.5621	195.249	255.614	485.357	1780.53	1888.33	4552.36	5731.99	15127.7	16615.8	35077.6	55537.7	121674	201619	238932	214750	306565	297937	308886	553522	322041	291807	285903
701	4	40
702	4	40
																																									0.252001
801	4	96
																																											0.193856
802	4	96
901	5	40																					0.0195823					0.104221			0.281611	0.485414	0.0595166	0.552386	0.287367
																													0.0318588	0.157629	0.240606	0.234432	0.0525186	0.267944	0.429894
902	5	40											0.209358		0.0451521		0.0855616		0.106215		0.028095	0.465601	0.193217	0.463871	2.65881	1.32095	3.15591	4.07203	8.7447	10.0199	10.6889	31.9744	31.3552	67.7818	104.601	144.507	203.908	654.047	559.533	733.113	1866.29	3027.12	6903.64	10731.3	21083.8	31509.6	56781	28680.6	52304.9
													0.252123	0.0881187							0.116357	0.656474	0.524398	0.170965	1.22607	1.33253	2.38293	4.86804	7.13963	11.7469	25.74	28.6523	27.5449	57.8414	88.3078	207.356	259.832	652.237	775.625	737.96	2015.57	3350.79	6285.6	10842.8	18285.7	32040.5	51853.6	31735.3	64393.7
1001	5	96						257.988
1002	5	96																					0.134557			0.108011				0.117063		0.22873	0.0193612	0.0342997	0.0766347	0.141122	0.105555	0.144425	0.564963	0.142451	0.710206	0.73282	2.60024	4.09596	7.05138	8.27723	9.97087	5.54159	9.86406
																					0.190649							0.00279325	0.0259271		0.0347115	0.206326	0.0379816	0.0616826	0.116282	0.229453	0.0647579	0.380639	0.363322	0.15481	1.22962	1.23222	2.53579	5.35964	5.39798	6.98184	10.4806	6.54854	15.4454
1101	6	40
1102	6	40																		0.507027	0.35894	0.679102	0.963402	4.42546	6.58834	33.4993	23.3479	44.9369	63.0696	150.594	828	964.17	1343.15	3003.37	4913.58	12110	27271.1	59956.8	63130.6	66380.2	67163.1	91701.9	73974.9	92258.1	111804	113576	99227.4	78535.1	91573.9
																				0.441049	0.40816	0.256303	0.407905	3.95392	9.02345	19.3264	19.3486	43.8188	72.7415	195.791	450.712	760.35	1453.56	3653.29	5182.29	9301.23	27232.9	60217.9	73567	69140.6	62827.6	93149.3	74793.3	103799	96363.4	97515.5	100890	76661.5	87369.9
1201	6	96																																									0.443294
																																								0.295421	2810.54		0.284805
1202	6	96
					0.00919388
1301	8	40																																						0.682594
1302	8	40																																				0.0125568						0.384267
1401	8	96																																							0.407851
1402	8	96
										0.359514
[truncated: 2 more columns]

## Sheet: Figure 4
Group		0	3	7	10	14	17	21	24	28	31	35	38	42	45	49	52	56	59	63	66	70	73	77	80	80	84	87	91	94	98	101	105	108	112
ID	T_No.	2018-03-27	2018-03-30	2018-04-03	2018-04-06	2018-04-10	2018-04-13	2018-04-17	2018-04-20	2018-04-24	2018-04-27	2018-05-01	2018-05-04	2018-05-08	2018-05-11	2018-05-15	2018-05-18	2018-05-22	2018-05-25	2018-05-29	2018-06-01	2018-06-05	2018-06-08	2018-06-12	2018-06-15	2018-06-15	2018-06-19	2018-06-22	2018-06-26	2018-06-29	2018-07-03	2018-07-06	2018-07-10	2018-07-13	2018-07-17
101	HSB163-063
102	HSB164-073
103	HSB164-119
201	HSB164-016
202	HSB164-070
301	HSB163-114
302	HSB164-082
303	HSB164-116
Group		0	3	7	10	14	17	21	24	28	31	35	38	42	45	49	52	56	59	63	66	70	73	77	80	80	84	87	91	94	98	101	105	108	112
ID	T_No.	2018-04-25	2018-04-28	2018-05-02	2018-05-05	2018-05-09	2018-05-12	2018-05-16	2018-05-19	2018-05-23	2018-05-26	2018-05-30	2018-06-02	2018-06-06	2018-06-09	2018-06-13	2018-06-16	2018-06-20	2018-06-23	2018-06-27	2018-06-30	2018-07-04	2018-07-07	2018-07-11	2018-07-14	2018-07-14	2018-07-18	2018-07-21	2018-07-25	2018-07-28	2018-08-01	2018-08-04	2018-08-08	2018-08-11	2018-08-15
101	HSB 165-015													470.428	0	0	1246.44	0	1861.25	2687.72	9815.2	24023	24239.9	231282	266824	0	436234	873560	1165408	3.66505e+06	2575688	3.36429e+06	18525600	23683840	31429600
																		2576.65	886.216	4502.5	11170.2	22907.2	21361.4	246060	303670	0	483980	1007632	1123512	4410376	2535832	3233328	18105280	28510720	31122080
102	HSB 165-020
103	HSB 165-040
201	HSB 165-011																	1749.99	0	0	3538.5	1885.1	4346.74	18528.3	30153.5	0	53655.5	89003.2	83342.4	455234	155712	268345	1366080	1.66722e+06	1355184
																		0	639.629	0	1894.98	1664.39	9105.76	20059.2	40670.6	0	27622.1	54228.8	56786.2	462018	135892	251346	1505928	1662216	4152336
202	HSB 165-098															1488.03	2114.99	0	3108.74	1543.22	17170.6	12985.7	23508.9	84284	290066	0	236968	521442	420264	965072	604526	375091	2878720	5094248	0
																275.461	1504.18	881.96	1203.16	7425.75	8912.8	6289.81	31383.5	253559	264571	0	84524.8	458310	443145	921744	363641	349494	3100776	5605776	0
301	HSB 165-067
302	HSB 165-082																				2458.25	3068.88	3210.56	0	22928.6	0	29021.7	17083.5	28517.9	55352.2	75663.4	60282.6	692568	500594	397137
																					1685.21	0	0	0	9242.08	0	21630.2	33711.3	39923.7	63009.6	58998.1	69867.2	935232	411575	320934
303	HSB 165-097
401	HSB 165-008																								139858400
402	HSB 165-032
501	HSB 165-042
502	HSB 165-102												29412800												1207.49		1078.17	3173.55	0	1110.11	3371.45	5541.92	16794.3	20666	43023.5
			297.761										0														2273.91	2083.88	1704.79	5358.53	10201	185.279	23739.4	22977.6	48275.9
601	HSB 165-010
602	HSB 165-093																																		10618
603	HSB 165-110
																														1771.65			3281.57	1254.92
701	HSB 165-037
702	HSB 165-052																												7832.17	29438.9	18068.4	25506.3	313990	261768	272884
																		3312.23					1889.88		12253.8		849.08		19951	37904.7	8987.76	36908.1	222734	236456	332870
703	HSB 165-063																							8520.72	21348.5		8201.44		34286.3	47299.9	49410.5	57927.7	461483	605802	567502
																					613.3	2568.05	1265.44		9305.28		6007.24	4181.39	22448	76549.4	40289.4	62837.4	435930	596186	745918
801	HSB 165-046																	413.386				700.729		9596.24			12772.2	9424.24	61659.4	54410.7	51716.3	68426.1	661806	681130	837912
																						4390.54		9730.64			8305.28	30027.9	74876.9	49575.3	52922.4	96991.2	526898	666473	748764
802	HSB 165-080
803	HSB 165-095																				3321.95						1429.46	16437.8	22942.7	43251	28123.1	22293.4	420583	328700	370192
																						1634.05			4146.66	0	9076.64	10502.6	17205	58594.3	45510.6	32517	432447	249957	254786
901	HSB 165-012
902	HSB 165-076
